# Supplementary material for: Distributions of Xenopus species and their helminth parasites in ecological zones of Nigeria
Source: PLoS One. 2026 May 19;21(5):e0348516. doi: 10.1371/journal.pone.0348516 (PMC13186329; doi:10.1371/journal.pone.0348516)
Supplement: S1 Table — (XLSX) [file pone.0348516.s001.xlsx]

## Sheet: Sheet1
SI Table 1: Number of Xenopus specimens collected in different ecological zones of Nigeria by species.
Species	Sahel Savanna	Sudan Savanna	Guinea Savanna	Derived Savanna	Jos Plateau	Montane	Lowland Forest
Xenopus fraseri	13	80	120	12	0	0	0
Xenopus fischbergi	0	0	0	7	0	0	0
Xenopus poweri	0	0	0	0	80	10	0
Xenopus tropicalis and X. calcaratus	0	0	0	0	0	0	14
