# Supplementary material for: Distributions of Xenopus species and their helminth parasites in ecological zones of Nigeria
Source: PLoS One. 2026 May 19;21(5):e0348516. doi: 10.1371/journal.pone.0348516 (PMC13186329; doi:10.1371/journal.pone.0348516)
Supplement: S2 Table — Numbers in parentheses are standard errors of the mean. (XLSX) [file pone.0348516.s002.xlsx]

## Sheet: Sheet1
SI Table 2: Number of infected host individuals and mean number of parasite individuals, including all parasite species, per infected individual by host sex. Numbers in parentheses are standard errors of the mean.
	# hosts examined		Number of infected host individuals			Mean number of parasites per infected host
Host species		Parasite species	Male	Female	Total	Male	Female
X. fischbergi	7	Batrachocamallanus occidentalis	0	3	3	0 (0.00)	3 (2.00)
X. fischbergi	7	Batrachocamallanus leberrei	0	2	2	0 (0.00)	1.5 (0.75)
X. fischbergi	7	Cephalochamys compactus	0	1	1	0 (0.00)	2 (0.00)
X. fraseri	225	Camallanus kaapstaadi, Batrachocamallanus xenopodis, Batrachocamallanus occidentalis	76	87	163	9.12 (9.00)	7.95 (7.86)
X. fraseri	225	Chabaudus leberrei	5	13	18	1 (0.80)	1.23 (1.14)
X. fraseri	225	Cephalochamys compactus	45	58	103	2.82 (2.76)	2.97 (2.91)
X. fraseri	225	Diplodiscus fischthalicus	1	4	5	1 (0.00)	1.75 (1.31)
X. fraseri	225	Protopolystoma occidentalis	13	9	22	1.31 (1.21)	2.44 (2.17)
X. poweri	90	Camallanus kaapstaadi, Batrachocamallanus xenopodis	36	35	71	5.08 (4.94)	10.97 (10.66)
X. poweri	90	Chabaudus leberrei	1	2	3	1 (0.00)	1 (0.50)
X. poweri	90	Cephalochlamys namaquensis	24	33	57	3.46 (3.31)	3.21 (3.11)
X. poweri	90	Progonimodiscus doyeri	7	20	27	1.43 (1.22)	1.3 (1.24)
X. poweri	90	Oligolecithus elianae	6	8	14	5.17 (4.31)	3.88 (3.39)
X. poweri	90	strigeatoid metacercaria (unidentified digenean parasite)	4	6	10	70.5 (52.88)	54.5 (45.42)
X. poweri	90	Protopolystoma xenopodis, Protopolystoma microsclera	11	11	22	2.36 (2.15)	1.36 (1.24)
