# Supplementary material for: Distributions of Xenopus species and their helminth parasites in ecological zones of Nigeria
Source: PLoS One. 2026 May 19;21(5):e0348516. doi: 10.1371/journal.pone.0348516 (PMC13186329; doi:10.1371/journal.pone.0348516)
Supplement: S3 Table — Numbers in parentheses are standard errors of the mean. (XLSX) [file pone.0348516.s003.xlsx]

## Sheet: Sheet1
SI Table 3: Number of parasite individuals detected (count), mean number of parasites per infected individual (intensity) by host species (Host), tissue of infection (Tissue), and ecological zone. Numbers in parentheses are standard errors of the mean.
				Ecological zone
				Sahel		Sudan		Guinea		Derived		Jos Plateau		Montane
Parasite Class/Subclass	Parasite species	Host	Tissue	Count	MI (SE)	Count	MI (SE)	Count	MI (SE)	Count	MI (SE)	Count	MI (SE)	Count	MI (SE)
Nematoda	Camallanus kaapstaadi; Batrachocamallanus xenopodis; Batrachocamallanus occidentalis	X. fraseri	Es, St	11	8.73 (7.93)	47	6.57 (6.43)	99	9.65 (9.55)	6	4.17 (3.47)
	Batrachocamallanus occidentalis	X. fischbergi	Es, St							3	3 (2.00)
	Camallanus kaapstaadi; Batrachocamallanus xenopodis	X. poweri	Es, St									61	6.62 (6.51)	10	16.3 (14.67)
	Chabaudus leberrei	X. fraseri	Int			3	1 (0.67)	7	1 (0.86)	8	1.38 (1.20)
	Chabaudus leberrei	X. fischbergi	Int							2	2 (1.00)
	Chabaudus leberrei	X. poweri	Int									2	1 (0.50)	1	1 (0.00)
	Unidentified nematode	X. fraseri	GB					3	1 (0.67)
	Unidentified nematode	X. poweri	GB									4	3.75 (2.81)	1	1 (0.00)
	Unidentified nematode	X. fraseri	GB			1	3 (0.00)	1	3 (0.00)
Cestoda	Cephalochlamys compactus	X. fraseri	Int	7	1.71 (1.47)	31	3.32 (3.22)	59	2.85 (2.80)	6	2.67 (2.22)
	Cephalochlamys compactus	X. fischbergi	Int							1	2 (0.00)
	Cephalochlamys namaquensis	X. poweri	Int									50	3.42 (3.35)	7	2.57 (2.20)
Digenea	Diplodiscus fischthalicus	X. fraseri	Rec	1	1 (0.00)	1	1 (0.00)			3	2 (1.33)
	Progonimodiscus doyeri	X. poweri	Rec									27	1.33 (1.28)
	Oligolecithus elianae	X. poweri	Int									14	4.43 (4.11)
	Strigeatoid metacercaria	X. poweri	Peri									9	67.33 (59.85)	1	3 (0.00)
	Larval trematode in cyst	X. fraseri	Lv, Ht, GIT	1	1 (0.00)	3	6.67 (4.44)	1	1 (0.00)
	Larval trematode in cyst	X. poweri	Lv, Ht, GIT									3	12.67 (8.44)
Monogenea	Protopolystoma occidentalis	X. fraseri	UB			10	1.8 (1.62)	12	1.75 (1.60)
	Protopolystoma xenopodis; Protopolystoma microsclera	X. poweri	UB									13	2.38 (2.20)	9	1.11 (0.99)
MI: Mean Intensity, (SE): Standard Error, Es: Esophagus, St: Stomach, Int: Intestine, GB: Gall bladder, Rec: Rectum, Peri: Pericardium, Lv: Liver, Ht: Heart, GIT: gastrointestinal tract, UB: Urinary bladder
