# Supplementary material for: Distributions of Xenopus species and their helminth parasites in ecological zones of Nigeria
Source: PLoS One. 2026 May 19;21(5):e0348516. doi: 10.1371/journal.pone.0348516 (PMC13186329; doi:10.1371/journal.pone.0348516)
Supplement: S4 Table — (XLSX) [file pone.0348516.s004.xlsx]

## Sheet: Sheet1
SI Table 4: Information on sample localities by ecological zone.
Ecological zone	Location	Coordinates	Habitat Description
Sahel	Hadejia wetlands Pt1	N12°48'150.7" E10°20'45.3"	Wetlands along the River Hadejia, intense fishing
	Hadejia wetlands Pt2	N12° 20' 53.4" E9° 56' 25.32"	Wetlands along the River Hadejia, intense fishing
Sudan	Bagauda Reservoir	N11°34'47.8" E008°23'10.9"	Reservoir with rice farm on its banks; fishing activities, maize farm on its banks
	Tiga Reservoir	N11°28'17.2“ E008°22'51.3"	Reservoir; intense fishing activities
	Ruwan Kanya Reservoir	N11°29'01.8" E008°26'42.6"	Reservoir no farms on the banks
	Kadawa Reservoir	N11°40'01.2" E008°25'15.6"	Reservoir with rice farms at the banks and fishing
Guinea	Kurmin Bomo Lake	N11°11'15.8" E007°37'09.9"	Reservoir with maize and rice farms on its banks; fishing activities
	University Farm /Makwaye Reservoir	N11°12'07.1" E007°35'37.4"	Reservoir with rice farm, guava and banana plantation on the banks; fishing activities
	Zaria/Shika Reservoir	N11°07'53.6" E007°45'37.0"	Reservoir supplies the Zaria water works treatment plant; rice and maize farms on its banks; fishing and other household activities
	Kubanni Reservoir	N11°08'19.3" E007°39'21.4"	Reservoir with fishing activities, supplies the university water works; rice, tomato, maize on the other side of the spillway
	River Galma	N11°04'20.8" E007°44'25.1"	River that supplies the Zaria water works, maize and rice farms on its banks; fishing and other house hold activities
	Treatment Pond A.B.U.	N11°08'17.85"E007°39'27.9"	Sewerage treatment plants where effluents from the university community are treated and released into the Kubanni dam
	Usuma Reservoir, Abuja	N9°11'0.00" E007°27'0.00"	Reservoir with intense fishing activities
Derived	Water body1 along R. Benue	N007°43'3.85" E008°33'34.12"	Water body along River Benue, intense fishing and frog hunting activities
	Water body2 along R. Benue	N007°45'26.2“ E008°45'7.56"	Water body along River Benue, intense fishing and frog hunting activities
	Water body along R. Niger, Kuroko	N7°39'22.64" E006°43'49.79"	Water body along the River Niger
Montane	Rabindu Reservoir	N09°46'13.4" E008°53'10.5"	Reservoir formed as a result of intense mining (tin and columbite) activities (still ongoing)
	Lamingo Reservoir	N09°53'12.8" E008°55'27.6"	Reservoir with sweet potato and tomato farms at the banks
	Rafin Gud, Rayfield	N09°50'24.0" E008°54'35.5"	Reservoir formed as a result of intense mining (tin and columbite) activities (still ongoing)
	Jarek reservoir	N09°49'53.5" E008°53'55.1"	Reservoir formed as a result of intense mining (tin and columbite) activities (still ongoing)
Montane	Ukwel Kakum Reservoir, Obudu	N006°36'0.72" E009°9'33.84"	Reservoir, no farms on its banks
Lowland Forest	Obazuwa Wetlands	N006°32'03.6" E005°39'47.7"	Wetlands within a rainforest
