# Supplementary material for: Distributions of Xenopus species and their helminth parasites in ecological zones of Nigeria
Source: PLoS One. 2026 May 19;21(5):e0348516. doi: 10.1371/journal.pone.0348516 (PMC13186329; doi:10.1371/journal.pone.0348516)
Supplement: S5 Table — (XLSX) [file pone.0348516.s005.xlsx]

## Sheet: Sheet1
SI Table 5. Information on Xenopus samples examined in this study including the Museum identification number (Museum ID), each of two field identification numbers (Field ID, Other ID), the species based on mitochondrial DNA sequencing of representative individuals from the collection locality (Species), Sex (Sex), Locality, Date of collection (day/month/year), and whether mitochondrial DNA was se…
Museum ID	Field ID	Other ID	Species	Sex	Locality	Date	MtDNA Seq
A-154117	EUA0001	AMNH16195	Xenopus fraseri	M	Nigeria; Kurmin Bomo Lake, Kaduna State; 342m to Bomo Village; N11°11'15.8",E007°37'09.9",Elev. 685m	25/09/2020	Y
A-154118	EUA0002	AMNH16196	Xenopus fraseri	F	Nigeria; Kurmin Bomo Lake, Kaduna State; 342m to Bomo Village; N11°11'15.8",E007°37'09.9",Elev. 685m	25/09/2020	Y
A-154119	EUA0003	AMNH16197	Xenopus fraseri	F	Nigeria; Kurmin Bomo Lake, Kaduna State; 342m to Bomo Village; N11°11'15.8",E007°37'09.9",Elev. 685m	25/09/2020
A-154120	EUA0004	AMNH16198	Xenopus fraseri	M	Nigeria; Kurmin Bomo Lake, Kaduna State; 342m to Bomo Village; N11°11'15.8",E007°37'09.9",Elev. 685m	25/09/2020
A-154121	EUA0005	AMNH16199	Xenopus fraseri	F	Nigeria; Kurmin Bomo Lake, Kaduna State; 342m to Bomo Village; N11°11'15.8",E007°37'09.9",Elev. 685m	25/09/2020
A-154122	EUA0006	AMNH16200	Xenopus fraseri	F	Nigeria; Kurmin Bomo Lake, Kaduna State; 342m to Bomo Village; N11°11'15.8",E007°37'09.9",Elev. 685m	25/09/2020
A-154123	EUA0007	AMNH16201	Xenopus fraseri	M	Nigeria; Kurmin Bomo Lake, Kaduna State; 342m to Bomo Village; N11°11'15.8",E007°37'09.9",Elev. 685m	25/09/2020
A-154124	EUA0008	AMNH16202	Xenopus fraseri	M	Nigeria; Kurmin Bomo Lake, Kaduna State; 342m to Bomo Village; N11°11'15.8",E007°37'09.9",Elev. 685m	25/09/2020
A-154125	EUA0009	AMNH16203	Xenopus fraseri	F	Nigeria; Kurmin Bomo Lake, Kaduna State; 342m to Bomo Village; N11°11'15.8",E007°37'09.9",Elev. 685m	25/09/2020
A-154126	EUA0010	AMNH16204	Xenopus fraseri	M	Nigeria; Kurmin Bomo Lake, Kaduna State; 342m to Bomo Village; N11°11'15.8",E007°37'09.9",Elev. 685m	25/09/2020
A-154127	EUA0011	AMNH16205	Xenopus fraseri	F	Nigeria; University Farm Reservoir/ Makwaye Res., Kaduna State; 129m to University Farm Quarters; N11°12'07.1", E007°35'37.4", Elev. 669m	27/09/2020	Y
A-154128	EUA0012	AMNH16206	Xenopus fraseri	M	Nigeria; University Farm Reservoir/ Makwaye Res., Kaduna State; 129m to University Farm Quarters; N11°12'07.1", E007°35'37.4", Elev. 669m	27/09/2020	Y
A-154129	EUA0013	AMNH16207	Xenopus fraseri	M	Nigeria; University Farm Reservoir/ Makwaye Res., Kaduna State; 129m to University Farm Quarters; N11°12'07.1", E007°35'37.4", Elev. 669m	27/09/2020
A-154130	EUA0014	AMNH16208	Xenopus fraseri	F	Nigeria; University Farm Reservoir/ Makwaye Res., Kaduna State; 129m to University Farm Quarters; N11°12'07.1", E007°35'37.4", Elev. 669m	27/09/2020
A-154131	EUA0015	AMNH16209	Xenopus fraseri	F	Nigeria; University Farm Reservoir/ Makwaye Res., Kaduna State; 129m to University Farm Quarters; N11°12'07.1", E007°35'37.4", Elev. 669m	27/09/2020
A-154132	EUA0016	AMNH16210	Xenopus fraseri	F	Nigeria; University Farm Reservoir/ Makwaye Res., Kaduna State; 129m to University Farm Quarters; N11°12'07.1", E007°35'37.4", Elev. 669m	27/09/2020
A-154133	EUA0017	AMNH16211	Xenopus fraseri	M	Nigeria; University Farm Reservoir/ Makwaye Res., Kaduna State; 129m to University Farm Quarters; N11°12'07.1", E007°35'37.4", Elev. 669m	27/09/2020
A-154134	EUA0018	AMNH16212	Xenopus fraseri	F	Nigeria; University Farm Reservoir/ Makwaye Res., Kaduna State; 129m to University Farm Quarters; N11°12'07.1", E007°35'37.4", Elev. 669m	27/09/2020
A-154135	EUA0019	AMNH16213	Xenopus fraseri	M	Nigeria; University Farm Reservoir/ Makwaye Res., Kaduna State; 129m to University Farm Quarters; N11°12'07.1", E007°35'37.4", Elev. 669m	27/09/2020
A-154136	EUA0020	AMNH16214	Xenopus fraseri	M	Nigeria; University Farm Reservoir/ Makwaye Res., Kaduna State; 129m to University Farm Quarters; N11°12'07.1", E007°35'37.4", Elev. 669m	27/09/2020
A-154137	EUA0021	AMNH16215	Xenopus fraseri	F	Nigeria; Zaria/Shika Reservoir, Kaduna State; 206m to Shika Dam Quarters; N11°07'53.6", E007°45'37.0", Elev. 620m	29/09/2020
A-154138	EUA0022	AMNH16216	Xenopus fraseri	M	Nigeria; Zaria/Shika Reservoir, Kaduna State; 206m to Shika Dam Quarters; N11°07'53.6", E007°45'37.0", Elev. 620m	29/09/2020	Y
A-154139	EUA0023	AMNH16217	Xenopus fraseri	F	Nigeria; Zaria/Shika Reservoir, Kaduna State; 206m to Shika Dam Quarters; N11°07'53.6", E007°45'37.0", Elev. 620m	29/09/2020
A-154140	EUA0024	AMNH16218	Xenopus fraseri	M	Nigeria; Zaria/Shika Reservoir, Kaduna State; 206m to Shika Dam Quarters; N11°07'53.6", E007°45'37.0", Elev. 620m	29/09/2020
A-154141	EUA0025	AMNH16219	Xenopus fraseri	F	Nigeria; Zaria/Shika Reservoir, Kaduna State; 206m to Shika Dam Quarters; N11°07'53.6", E007°45'37.0", Elev. 620m	29/09/2020
A-154142	EUA0026	AMNH16220	Xenopus fraseri	M	Nigeria; Zaria/Shika Reservoir, Kaduna State; 206m to Shika Dam Quarters; N11°07'53.6", E007°45'37.0", Elev. 620m	29/09/2020
A-154143	EUA0027	AMNH16221	Xenopus fraseri	F	Nigeria; Zaria/Shika Reservoir, Kaduna State; 206m to Shika Dam Quarters; N11°07'53.6", E007°45'37.0", Elev. 620m	29/09/2020
A-154144	EUA0028	MCZ FS Z-23387	Xenopus fraseri	F	Nigeria; Zaria/Shika Reservoir, Kaduna State; 206m to Shika Dam Quarters; N11°07'53.6", E007°45'37.0", Elev. 620m	29/09/2020
A-154145	EUA0029	MCZ FS Z-23388	Xenopus fraseri	M	Nigeria; Zaria/Shika Reservoir, Kaduna State; 206m to Shika Dam Quarters; N11°07'53.6", E007°45'37.0", Elev. 620m	29/09/2020
A-154146	EUA0030	MCZ FS Z-23389	Xenopus fraseri	M	Nigeria; Zaria/Shika Reservoir, Kaduna State; 206m to Shika Dam Quarters; N11°07'53.6", E007°45'37.0", Elev. 620m	29/09/2020
A-154147	EUA0031	MCZ FS Z-23390	Xenopus fraseri	F	Nigeria; Tiga Reservoir, Kano State; 5.03km to Tiga Town; N11°28'17.2", E008°22'51.3", Elev. 526m	29/09/2020
A-154148	EUA0032	MCZ FS Z-23391	Xenopus fraseri	F	Nigeria; Tiga Reservoir, Kano State; 5.03km to Tiga Town; N11°28'17.2", E008°22'51.3", Elev. 526m	29/09/2020
A-154149	EUA0033	MCZ FS Z-23392	Xenopus fraseri	F	Nigeria; Tiga Reservoir, Kano State; 5.03km to Tiga Town; N11°28'17.2", E008°22'51.3", Elev. 526m	29/09/2020
A-154150	EUA0034	MCZ FS Z-23393	Xenopus fraseri	M	Nigeria; Tiga Reservoir, Kano State; 5.03km to Tiga Town; N11°28'17.2", E008°22'51.3", Elev. 526m	29/09/2020	Y
A-154151	EUA0035	MCZ FS Z-23394	Xenopus fraseri	M	Nigeria; Tiga Reservoir, Kano State; 5.03km to Tiga Town; N11°28'17.2", E008°22'51.3", Elev. 526m	29/09/2020
A-154152	EUA0036	MCZ FS Z-23395	Xenopus fraseri	M	Nigeria; Tiga Reservoir, Kano State; 5.03km to Tiga Town; N11°28'17.2", E008°22'51.3", Elev. 526m	29/09/2020
A-154153	EUA0037	MCZ FS Z-23396	Xenopus fraseri	F	Nigeria; Tiga Reservoir, Kano State; 5.03km to Tiga Town; N11°28'17.2", E008°22'51.3", Elev. 526m	29/09/2020
A-154154	EUA0038	MCZ FS Z-23397	Xenopus fraseri	M	Nigeria; Tiga Reservoir, Kano State; 5.03km to Tiga Town; N11°28'17.2", E008°22'51.3", Elev. 526m	29/09/2020
A-154155	EUA0039	MCZ FS Z-23398	Xenopus fraseri	F	Nigeria; Tiga Reservoir, Kano State; 5.03km to Tiga Town; N11°28'17.2", E008°22'51.3", Elev. 526m	29/09/2020
A-154156	EUA0040	MCZ FS Z-23399	Xenopus fraseri	F	Nigeria; Tiga Reservoir, Kano State; 5.03km to Tiga Town; N11°28'17.2", E008°22'51.3", Elev. 526m	29/09/2020
A-154157	EUA0041	MCZ FS Z-23400	Xenopus fraseri	F	Nigeria; Bagauda Reservoir, Kano State; 58m to Law School, Kano; N11°34'47.8", E008°23'10.9", Elev. 489m	03/10/2020	Y
A-154158	EUA0042	MCZ FS Z-23401	Xenopus fraseri	F	Nigeria; Bagauda Reservoir, Kano State; 58m to Law School, Kano; N11°34'47.8", E008°23'10.9", Elev. 489m	03/10/2020	Y
A-154159	EUA0043	MCZ FS Z-23402	Xenopus fraseri	M	Nigeria; Bagauda Reservoir, Kano State; 58m to Law School, Kano; N11°34'47.8", E008°23'10.9", Elev. 489m	03/10/2020	Y
A-154160	EUA0044	MCZ FS Z-23403	Xenopus fraseri	F	Nigeria; Bagauda Reservoir, Kano State; 58m to Law School, Kano; N11°34'47.8", E008°23'10.9", Elev. 489m	03/10/2020
A-154161	EUA0045	MCZ FS Z-23404	Xenopus fraseri	F	Nigeria; Bagauda Reservoir, Kano State; 58m to Law School, Kano; N11°34'47.8", E008°23'10.9", Elev. 489m	03/10/2020
A-154162	EUA0046	MCZ FS Z-23405	Xenopus fraseri	M	Nigeria; Bagauda Reservoir, Kano State; 58m to Law School, Kano; N11°34'47.8", E008°23'10.9", Elev. 489m	03/10/2020
A-154163	EUA0047	MCZ FS Z-23406	Xenopus fraseri	M	Nigeria; Bagauda Reservoir, Kano State; 58m to Law School, Kano; N11°34'47.8", E008°23'10.9", Elev. 489m	03/10/2020
A-154164	EUA0048	MCZ FS Z-23407	Xenopus fraseri	M	Nigeria; Bagauda Reservoir, Kano State; 58m to Law School, Kano; N11°34'47.8", E008°23'10.9", Elev. 489m	03/10/2020
A-154165	EUA0049	MCZ FS Z-23408	Xenopus fraseri	F	Nigeria; Bagauda Reservoir, Kano State; 58m to Law School, Kano; N11°34'47.8", E008°23'10.9", Elev. 489m	03/10/2020
A-154166	EUA0050	MCZ FS Z-23409	Xenopus fraseri	F	Nigeria; Bagauda Reservoir, Kano State; 58m to Law School, Kano; N11°34'47.8", E008°23'10.9", Elev. 489m	03/10/2020
A-154167	EUA0051	MCZ FS Z-23410	Xenopus fraseri	F	Nigeria; Ruwan Kanya Reservoir, Kano State; 39m to Resort; 2.51km to Kanya Village; N11°29'01.8", E008°26'42.6", Elev. 504m	07/10/2020	Y
A-154168	EUA0052	MCZ FS Z-23411	Xenopus fraseri	M	Nigeria; Ruwan Kanya Reservoir, Kano State; 39m to Resort; 2.51km to Kanya Village; N11°29'01.8", E008°26'42.6", Elev. 504m	07/10/2020	Y
A-154169	EUA0053	MCZ FS Z-23412	Xenopus fraseri	M	Nigeria; Ruwan Kanya Reservoir, Kano State; 39m to Resort; 2.51km to Kanya Village; N11°29'01.8", E008°26'42.6", Elev. 504m	07/10/2020
A-154170	EUA0054	MCZ FS Z-23413	Xenopus fraseri	M	Nigeria; Ruwan Kanya Reservoir, Kano State; 39m to Resort; 2.51km to Kanya Village; N11°29'01.8", E008°26'42.6", Elev. 504m	07/10/2020	Y
A-154171	EUA0055	MCZ FS Z-23414	Xenopus fraseri	F	Nigeria; Ruwan Kanya Reservoir, Kano State; 39m to Resort; 2.51km to Kanya Village; N11°29'01.8", E008°26'42.6", Elev. 504m	07/10/2020
A-154172	EUA0056	MCZ FS Z-23415	Xenopus fraseri	M	Nigeria; Ruwan Kanya Reservoir, Kano State; 39m to Resort; 2.51km to Kanya Village; N11°29'01.8", E008°26'42.6", Elev. 504m	07/10/2020	Y
A-154173	EUA0057	MCZ FS Z-23416	Xenopus fraseri	F	Nigeria; Ruwan Kanya Reservoir, Kano State; 39m to Resort; 2.51km to Kanya Village; N11°29'01.8", E008°26'42.6", Elev. 504m	07/10/2020
A-154174	EUA0058	MCZ FS Z-23417	Xenopus fraseri	M	Nigeria; Ruwan Kanya Reservoir, Kano State; 39m to Resort; 2.51km to Kanya Village; N11°29'01.8", E008°26'42.6", Elev. 504m	07/10/2020
A-154175	EUA0059	MCZ FS Z-23418	Xenopus fraseri	M	Nigeria; Ruwan Kanya Reservoir, Kano State; 39m to Resort; 2.51km to Kanya Village; N11°29'01.8", E008°26'42.6", Elev. 504m	07/10/2020
A-154176	EUA0060	MCZ FS Z-23419	Xenopus fraseri	F	Nigeria; Ruwan Kanya Reservoir, Kano State; 39m to Resort; 2.51km to Kanya Village; N11°29'01.8", E008°26'42.6", Elev. 504m	07/10/2020
A-154177	EUA0061	MCZ FS Z-23420	Xenopus fraseri	F	Nigeria; Kadawa Reservoir, Kano State; 322m to Doruwa Sallau Town; N11°40'01.2", E008°25'15.6", Elev. 488m	11/10/2020	Y
A-154178	EUA0062	MCZ FS Z-23421	Xenopus fraseri	M	Nigeria; Kadawa Reservoir, Kano State; 322m to Doruwa Sallau Town; N11°40'01.2", E008°25'15.6", Elev. 488m	11/10/2020	Y
A-154179	EUA0063	MCZ FS Z-23422	Xenopus fraseri	M	Nigeria; Kadawa Reservoir, Kano State; 322m to Doruwa Sallau Town; N11°40'01.2", E008°25'15.6", Elev. 488m	11/10/2020	Y
A-154180	EUA0064	MCZ FS Z-23423	Xenopus fraseri	F	Nigeria; Kadawa Reservoir, Kano State; 322m to Doruwa Sallau Town; N11°40'01.2", E008°25'15.6", Elev. 488m	11/10/2020
A-154181	EUA0065	MCZ FS Z-23424	Xenopus fraseri	F	Nigeria; Kadawa Reservoir, Kano State; 322m to Doruwa Sallau Town; N11°40'01.2", E008°25'15.6", Elev. 488m	11/10/2020
A-154182	EUA0066	MCZ FS Z-23425	Xenopus fraseri	F	Nigeria; Kadawa Reservoir, Kano State; 322m to Doruwa Sallau Town; N11°40'01.2", E008°25'15.6", Elev. 488m	11/10/2020
A-154183	EUA0067	MCZ FS Z-23426	Xenopus fraseri	M	Nigeria; Kadawa Reservoir, Kano State; 322m to Doruwa Sallau Town; N11°40'01.2", E008°25'15.6", Elev. 488m	11/10/2020
A-154184	EUA0068	MCZ FS Z-23427	Xenopus fraseri	M	Nigeria; Kadawa Reservoir, Kano State; 322m to Doruwa Sallau Town; N11°40'01.2", E008°25'15.6", Elev. 488m	11/10/2020	Y
A-154185	EUA0069	MCZ FS Z-23428	Xenopus fraseri	F	Nigeria; Kadawa Reservoir, Kano State; 322m to Doruwa Sallau Town; N11°40'01.2", E008°25'15.6", Elev. 488m	11/10/2020
A-154186	EUA0070	MCZ FS Z-23429	Xenopus fraseri	F	Nigeria; Kadawa Reservoir, Kano State; 322m to Doruwa Sallau Town; N11°40'01.2", E008°25'15.6", Elev. 488m	11/10/2020
A-154187	EUA0071	MCZ FS Z-23430	Xenopus poweri	F	Nigeria; Rabindu Reservoir, Plateau Sate; 82m to Du Town; N09°46'13.4", E008°53'10.5", Elev. 1271m	11/10/2020	Y
A-154188	EUA0072	MCZ FS Z-23431	Xenopus poweri	M	Nigeria; Rabindu Reservoir, Plateau Sate; 82m to Du Town; N09°46'13.4", E008°53'10.5", Elev. 1271m	11/10/2020
A-154189	EUA0073	MCZ FS Z-23432	Xenopus poweri	M	Nigeria; Rabindu Reservoir, Plateau Sate; 82m to Du Town; N09°46'13.4", E008°53'10.5", Elev. 1271m	11/10/2020
A-154190	EUA0074	MCZ FS Z-23433	Xenopus poweri	M	Nigeria; Rabindu Reservoir, Plateau Sate; 82m to Du Town; N09°46'13.4", E008°53'10.5", Elev. 1271m	11/10/2020
A-154191	EUA0075	MCZ FS Z-23434	Xenopus poweri	F	Nigeria; Rabindu Reservoir, Plateau Sate; 82m to Du Town; N09°46'13.4", E008°53'10.5", Elev. 1271m	11/10/2020
A-154192	EUA0076	MCZ FS Z-23435	Xenopus poweri	F	Nigeria; Rabindu Reservoir, Plateau Sate; 82m to Du Town; N09°46'13.4", E008°53'10.5", Elev. 1271m	11/10/2020
A-154193	EUA0077	MCZ FS Z-23436	Xenopus poweri	M	Nigeria; Rabindu Reservoir, Plateau Sate; 82m to Du Town; N09°46'13.4", E008°53'10.5", Elev. 1271m	11/10/2020
A-154194	EUA0078	MCZ FS Z-23437	Xenopus poweri	F	Nigeria; Rabindu Reservoir, Plateau Sate; 82m to Du Town; N09°46'13.4", E008°53'10.5", Elev. 1271m	11/10/2020
A-154195	EUA0079	MCZ FS Z-23438	Xenopus poweri	M	Nigeria; Rabindu Reservoir, Plateau Sate; 82m to Du Town; N09°46'13.4", E008°53'10.5", Elev. 1271m	11/10/2020
A-154196	EUA0080	MCZ FS Z-23439	Xenopus poweri	F	Nigeria; Rabindu Reservoir, Plateau Sate; 82m to Du Town; N09°46'13.4", E008°53'10.5", Elev. 1271m	11/10/2020
A-154197	EUA0081	MCZ FS Z-23440	Xenopus poweri	F	Nigeria; Lamingo Reservoir, Plateau State; 378m to Lamingo Town; N09°53'12.8", E008°55'27.6", Elev. 1276m	11/10/2020	Y
A-154198	EUA0082	MCZ FS Z-23441	Xenopus poweri	M	Nigeria; Lamingo Reservoir, Plateau State; 378m to Lamingo Town; N09°53'12.8", E008°55'27.6", Elev. 1276m	11/10/2020	Y
A-154199	EUA0083	MCZ FS Z-23442	Xenopus poweri	F	Nigeria; Lamingo Reservoir, Plateau State; 378m to Lamingo Town; N09°53'12.8", E008°55'27.6", Elev. 1276m	11/10/2020
A-154200	EUA0084	MCZ FS Z-23443	Xenopus poweri	F	Nigeria; Lamingo Reservoir, Plateau State; 378m to Lamingo Town; N09°53'12.8", E008°55'27.6", Elev. 1276m	11/10/2020
A-154201	EUA0085	MCZ FS Z-23444	Xenopus poweri	F	Nigeria; Lamingo Reservoir, Plateau State; 378m to Lamingo Town; N09°53'12.8", E008°55'27.6", Elev. 1276m	11/10/2020
A-154202	EUA0086	MCZ FS Z-23445	Xenopus poweri	M	Nigeria; Lamingo Reservoir, Plateau State; 378m to Lamingo Town; N09°53'12.8", E008°55'27.6", Elev. 1276m	11/10/2020
A-154203	EUA0087	MCZ FS Z-23446	Xenopus poweri	M	Nigeria; Lamingo Reservoir, Plateau State; 378m to Lamingo Town; N09°53'12.8", E008°55'27.6", Elev. 1276m	11/10/2020
A-154204	EUA0088	MCZ FS Z-23447	Xenopus poweri	M	Nigeria; Lamingo Reservoir, Plateau State; 378m to Lamingo Town; N09°53'12.8", E008°55'27.6", Elev. 1276m	11/10/2020
A-154205	EUA0089	MCZ FS Z-23448	Xenopus poweri	F	Nigeria; Lamingo Reservoir, Plateau State; 378m to Lamingo Town; N09°53'12.8", E008°55'27.6", Elev. 1276m	11/10/2020
A-154206	EUA0090	MCZ FS Z-23449	Xenopus poweri	M	Nigeria; Lamingo Reservoir, Plateau State; 378m to Lamingo Town; N09°53'12.8", E008°55'27.6", Elev. 1276m	11/10/2020
A-154207	EUA0091	MCZ FS Z-23450	Xenopus poweri	F	Nigeria; Rafin Gud, Rayfield, Plateau State; 47m To Rayfield Town; N09°50'24.0", E008°54'35.5", Elev. 1287m	25/10/2020
A-154208	EUA0092	MCZ FS Z-23451	Xenopus poweri	M	Nigeria; Rafin Gud, Rayfield, Plateau State; 47m To Rayfield Town; N09°50'24.0", E008°54'35.5", Elev. 1287m	25/10/2020	Y
A-154209	EUA0093	MCZ FS Z-23452	Xenopus poweri	F	Nigeria; Rafin Gud, Rayfield, Plateau State; 47m To Rayfield Town; N09°50'24.0", E008°54'35.5", Elev. 1287m	25/10/2020
A-154210	EUA0094	MCZ FS Z-23453	Xenopus poweri	F	Nigeria; Rafin Gud, Rayfield, Plateau State; 47m To Rayfield Town; N09°50'24.0", E008°54'35.5", Elev. 1287m	25/10/2020
A-154211	EUA0095	MCZ FS Z-23454	Xenopus poweri	F	Nigeria; Rafin Gud, Rayfield, Plateau State; 47m To Rayfield Town; N09°50'24.0", E008°54'35.5", Elev. 1287m	25/10/2020
A-154212	EUA0096	MCZ FS Z-23455	Xenopus poweri	F	Nigeria; Rafin Gud, Rayfield, Plateau State; 47m To Rayfield Town; N09°50'24.0", E008°54'35.5", Elev. 1287m	25/10/2020
A-154213	EUA0097	MCZ FS Z-23456	Xenopus poweri	M	Nigeria; Rafin Gud, Rayfield, Plateau State; 47m To Rayfield Town; N09°50'24.0", E008°54'35.5", Elev. 1287m	25/10/2020
A-154214	EUA0098	MCZ FS Z-23457	Xenopus poweri	M	Nigeria; Rafin Gud, Rayfield, Plateau State; 47m To Rayfield Town; N09°50'24.0", E008°54'35.5", Elev. 1287m	25/10/2020
A-154215	EUA0099	MCZ FS Z-23458	Xenopus poweri	M	Nigeria; Rafin Gud, Rayfield, Plateau State; 47m To Rayfield Town; N09°50'24.0", E008°54'35.5", Elev. 1287m	25/10/2020
A-154216	EUA0100	MCZ FS Z-23459	Xenopus poweri	F	Nigeria; Rafin Gud, Rayfield, Plateau State; 47m To Rayfield Town; N09°50'24.0", E008°54'35.5", Elev. 1287m	25/10/2020
A-154217	EUA0101	MCZ FS Z-23460	Xenopus poweri	M	Nigeria; Jarek reservoir, Plateau State; 2.4km To Jarek Town; N09°49'53.5", E008°53'55.1", Elev. 1294m	25/10/2020	Y
A-154218	EUA0102	MCZ FS Z-23461	Xenopus poweri	M	Nigeria; Jarek reservoir, Plateau State; 2.4km To Jarek Town; N09°49'53.5", E008°53'55.1", Elev. 1294m	25/10/2020
A-154219	EUA0103	MCZ FS Z-23462	Xenopus poweri	M	Nigeria; Jarek reservoir, Plateau State; 2.4km To Jarek Town; N09°49'53.5", E008°53'55.1", Elev. 1294m	25/10/2020
A-154220	EUA0104	MCZ FS Z-23463	Xenopus poweri	F	Nigeria; Jarek reservoir, Plateau State; 2.4km To Jarek Town; N09°49'53.5", E008°53'55.1", Elev. 1294m	25/10/2020	Y
A-154221	EUA0105	MCZ FS Z-23464	Xenopus poweri	F	Nigeria; Jarek reservoir, Plateau State; 2.4km To Jarek Town; N09°49'53.5", E008°53'55.1", Elev. 1294m	25/10/2020
A-154222	EUA0106	MCZ FS Z-23465	Xenopus poweri	F	Nigeria; Jarek reservoir, Plateau State; 2.4km To Jarek Town; N09°49'53.5", E008°53'55.1", Elev. 1294m	25/10/2020
A-154223	EUA0107	MCZ FS Z-23466	Xenopus poweri	F	Nigeria; Jarek reservoir, Plateau State; 2.4km To Jarek Town; N09°49'53.5", E008°53'55.1", Elev. 1294m	25/10/2020
A-154224	EUA0108	MCZ FS Z-23467	Xenopus poweri	M	Nigeria; Jarek reservoir, Plateau State; 2.4km To Jarek Town; N09°49'53.5", E008°53'55.1", Elev. 1294m	25/10/2020
A-154225	EUA0109	MCZ FS Z-23468	Xenopus poweri	M	Nigeria; Jarek reservoir, Plateau State; 2.4km To Jarek Town; N09°49'53.5", E008°53'55.1", Elev. 1294m	25/10/2020
A-154226	EUA0110	MCZ FS Z-23469	Xenopus poweri	F	Nigeria; Jarek reservoir, Plateau State; 2.4km To Jarek Town; N09°49'53.5", E008°53'55.1", Elev. 1294m	25/10/2020
A-154227	EUA0111	MCZ FS Z-23470	Xenopus fraseri	M	Nigeria; Kubanni Reservoir, Kaduna State; 151m to ABU Univ. Dam Quarters; N11°08'19.3", E007°39'21.4",Elev. 645m	28/10/2020	Y
A-154228	EUA0112	MCZ FS Z-23471	Xenopus fraseri	M	Nigeria; Kubanni Reservoir, Kaduna State; 151m to ABU Univ. Dam Quarters; N11°08'19.3", E007°39'21.4",Elev. 645m	28/10/2020
A-154229	EUA0113	MCZ FS Z-23472	Xenopus fraseri	F	Nigeria; Kubanni Reservoir, Kaduna State; 151m to ABU Univ. Dam Quarters; N11°08'19.3", E007°39'21.4",Elev. 645m	28/10/2020
A-154230	EUA0114	MCZ FS Z-23473	Xenopus fraseri	F	Nigeria; Kubanni Reservoir, Kaduna State; 151m to ABU Univ. Dam Quarters; N11°08'19.3", E007°39'21.4",Elev. 645m	28/10/2020	Y
A-154231	EUA0115	MCZ FS Z-23474	Xenopus fraseri	M	Nigeria; Kubanni Reservoir, Kaduna State; 151m to ABU Univ. Dam Quarters; N11°08'19.3", E007°39'21.4",Elev. 645m	28/10/2020
A-154232	EUA0116	MCZ FS Z-23475	Xenopus fraseri	M	Nigeria; Kubanni Reservoir, Kaduna State; 151m to ABU Univ. Dam Quarters; N11°08'19.3", E007°39'21.4",Elev. 645m	28/10/2020	Y
A-154233	EUA0117	MCZ FS Z-23476	Xenopus fraseri	F	Nigeria; Kubanni Reservoir, Kaduna State; 151m to ABU Univ. Dam Quarters; N11°08'19.3", E007°39'21.4",Elev. 645m	28/10/2020
A-154234	EUA0118	MCZ FS Z-23477	Xenopus fraseri	M	Nigeria; Kubanni Reservoir, Kaduna State; 151m to ABU Univ. Dam Quarters; N11°08'19.3", E007°39'21.4",Elev. 645m	28/10/2020
A-154235	EUA0119	MCZ FS Z-23478	Xenopus fraseri	M	Nigeria; Kubanni Reservoir, Kaduna State; 151m to ABU Univ. Dam Quarters; N11°08'19.3", E007°39'21.4",Elev. 645m	28/10/2020
A-154236	EUA0120	MCZ FS Z-23479	Xenopus fraseri	F	Nigeria; Kubanni Reservoir, Kaduna State; 151m to ABU Univ. Dam Quarters; N11°08'19.3", E007°39'21.4",Elev. 645m	28/10/2020
A-154237	EUA0121	MCZ FS Z-23480	Xenopus fraseri	F	Nigeria; River Galma, Kaduna State; 200m to Nagaji Town; N11°04'20.8", E007°44'25.1", Elev. 608m	29/10/2020	Y
A-154238	EUA0122	MCZ FS Z-23481	Xenopus fraseri	M	Nigeria; River Galma, Kaduna State; 200m to Nagaji Town; N11°04'20.8", E007°44'25.1", Elev. 608m	29/10/2020	Y
A-154239	EUA0123	MCZ FS Z-23482	Xenopus fraseri	M	Nigeria; River Galma, Kaduna State; 200m to Nagaji Town; N11°04'20.8", E007°44'25.1", Elev. 608m	29/10/2020
A-154240	EUA0124	MCZ FS Z-23483	Xenopus fraseri	F	Nigeria; River Galma, Kaduna State; 200m to Nagaji Town; N11°04'20.8", E007°44'25.1", Elev. 608m	29/10/2020
A-154241	EUA0125	MCZ FS Z-23484	Xenopus fraseri	M	Nigeria; River Galma, Kaduna State; 200m to Nagaji Town; N11°04'20.8", E007°44'25.1", Elev. 608m	29/10/2020
A-154242	EUA0126	MCZ FS Z-23485	Xenopus fraseri	F	Nigeria; River Galma, Kaduna State; 200m to Nagaji Town; N11°04'20.8", E007°44'25.1", Elev. 608m	29/10/2020
A-154243	EUA0127	MCZ FS Z-23486	Xenopus fraseri	F	Nigeria; River Galma, Kaduna State; 200m to Nagaji Town; N11°04'20.8", E007°44'25.1", Elev. 608m	29/10/2020
A-154244	EUA0128	MCZ FS Z-23487	Xenopus fraseri	M	Nigeria; River Galma, Kaduna State; 200m to Nagaji Town; N11°04'20.8", E007°44'25.1", Elev. 608m	29/10/2020
A-154245	EUA0129	MCZ FS Z-23488	Xenopus fraseri	M	Nigeria; River Galma, Kaduna State; 200m to Nagaji Town; N11°04'20.8", E007°44'25.1", Elev. 608m	29/10/2020
A-154246	EUA0130	MCZ FS Z-23489	Xenopus fraseri	F	Nigeria; River Galma, Kaduna State; 200m to Nagaji Town; N11°04'20.8", E007°44'25.1", Elev. 608m	29/10/2020
A-154247	EUA0131	MCZ FS Z-23490	Xenopus poweri	F	Nigeria; Rafin Gud, Rayfield, Plateau State; 47m To Rayfield Town; N09°50'24.0", E008°54'35.5", Elev. 1287m	31/05/2021	Y
A-154248	EUA0132	MCZ FS Z-23491	Xenopus poweri	M	Nigeria; Rafin Gud, Rayfield, Plateau State; 47m To Rayfield Town; N09°50'24.0", E008°54'35.5", Elev. 1287m	31/05/2021	Y
A-154249	EUA0133	MCZ FS Z-23492	Xenopus poweri	F	Nigeria; Rafin Gud, Rayfield, Plateau State; 47m To Rayfield Town; N09°50'24.0", E008°54'35.5", Elev. 1287m	31/05/2021
A-154250	EUA0134	MCZ FS Z-23493	Xenopus poweri	F	Nigeria; Rafin Gud, Rayfield, Plateau State; 47m To Rayfield Town; N09°50'24.0", E008°54'35.5", Elev. 1287m	31/05/2021
A-154251	EUA0135	MCZ FS Z-23494	Xenopus poweri	M	Nigeria; Rafin Gud, Rayfield, Plateau State; 47m To Rayfield Town; N09°50'24.0", E008°54'35.5", Elev. 1287m	31/05/2021
A-154252	EUA0136	MCZ FS Z-23495	Xenopus poweri	F	Nigeria; Rafin Gud, Rayfield, Plateau State; 47m To Rayfield Town; N09°50'24.0", E008°54'35.5", Elev. 1287m	31/05/2021
A-154253	EUA0137	MCZ FS Z-23496	Xenopus poweri	F	Nigeria; Rafin Gud, Rayfield, Plateau State; 47m To Rayfield Town; N09°50'24.0", E008°54'35.5", Elev. 1287m	31/05/2021
A-154254	EUA0138	MCZ FS Z-23497	Xenopus poweri	F	Nigeria; Rafin Gud, Rayfield, Plateau State; 47m To Rayfield Town; N09°50'24.0", E008°54'35.5", Elev. 1287m	31/05/2021
A-154255	EUA0139	MCZ FS Z-23498	Xenopus poweri	M	Nigeria; Rafin Gud, Rayfield, Plateau State; 47m To Rayfield Town; N09°50'24.0", E008°54'35.5", Elev. 1287m	13/06/2021
A-154256	EUA0140	MCZ FS Z-23499	Xenopus poweri	M	Nigeria; Rafin Gud, Rayfield, Plateau State; 47m To Rayfield Town; N09°50'24.0", E008°54'35.5", Elev. 1287m	13/06/2021
A-154257	EUA0141	MCZ FS Z-23500	Xenopus fraseri	F	Nigeria; Bagauda Reservoir, Kano State; 58m to Law School, Kano; N11°34'47.8", E008°23'10.9", Elev. 489m	04/06/2021	Y
A-154258	EUA0142	MCZ FS Z-23501	Xenopus fraseri	M	Nigeria; Bagauda Reservoir, Kano State; 58m to Law School, Kano; N11°34'47.8", E008°23'10.9", Elev. 489m	04/06/2021	Y
A-154259	EUA0143	MCZ FS Z-23502	Xenopus fraseri	F	Nigeria; Bagauda Reservoir, Kano State; 58m to Law School, Kano; N11°34'47.8", E008°23'10.9", Elev. 489m	04/06/2021
A-154260	EUA0144	MCZ FS Z-23503	Xenopus fraseri	M	Nigeria; Bagauda Reservoir, Kano State; 58m to Law School, Kano; N11°34'47.8", E008°23'10.9", Elev. 489m	04/06/2021
A-154261	EUA0145	MCZ FS Z-23504	Xenopus fraseri	F	Nigeria; Bagauda Reservoir, Kano State; 58m to Law School, Kano; N11°34'47.8", E008°23'10.9", Elev. 489m	04/06/2021
A-154262	EUA0146	MCZ FS Z-23505	Xenopus fraseri	M	Nigeria; Bagauda Reservoir, Kano State; 58m to Law School, Kano; N11°34'47.8", E008°23'10.9", Elev. 489m	04/06/2021
A-154263	EUA0147	MCZ FS Z-23506	Xenopus fraseri	F	Nigeria; Bagauda Reservoir, Kano State; 58m to Law School, Kano; N11°34'47.8", E008°23'10.9", Elev. 489m	04/06/2021
A-154264	EUA0148	MCZ FS Z-23507	Xenopus fraseri	F	Nigeria; Bagauda Reservoir, Kano State; 58m to Law School, Kano; N11°34'47.8", E008°23'10.9", Elev. 489m	04/06/2021
A-154265	EUA0149	MCZ FS Z-23508	Xenopus fraseri	M	Nigeria; Bagauda Reservoir, Kano State; 58m to Law School, Kano; N11°34'47.8", E008°23'10.9", Elev. 489m	04/06/2021
A-154266	EUA0150	MCZ FS Z-23509	Xenopus fraseri	F	Nigeria; Bagauda Reservoir, Kano State; 58m to Law School, Kano; N11°34'47.8", E008°23'10.9", Elev. 489m	04/06/2021
A-154267	EUA0151	MCZ FS Z-23510	Xenopus fraseri	F	Nigeria; Kubanni Reservoir, Kaduna State; 151m to ABU Univ. Dam Quarters; N11°08'19.3", E007°39'21.4", Elev. 645m	04/06/2021	Y
A-154268	EUA0152	MCZ FS Z-23511	Xenopus fraseri	M	Nigeria; Kubanni Reservoir, Kaduna State; 151m to ABU Univ. Dam Quarters; N11°08'19.3", E007°39'21.4", Elev. 645m	04/06/2021	Y
A-154269	EUA0153	MCZ FS Z-23512	Xenopus fraseri	M	Nigeria; Kubanni Reservoir, Kaduna State; 151m to ABU Univ. Dam Quarters; N11°08'19.3", E007°39'21.4", Elev. 645m	04/06/2021
A-154270	EUA0154	MCZ FS Z-23513	Xenopus fraseri	F	Nigeria; Kubanni Reservoir, Kaduna State; 151m to ABU Univ. Dam Quarters; N11°08'19.3", E007°39'21.4", Elev. 645m	04/06/2021
A-154271	EUA0155	MCZ FS Z-23514	Xenopus fraseri	M	Nigeria; Kubanni Reservoir, Kaduna State; 151m to ABU Univ. Dam Quarters; N11°08'19.3", E007°39'21.4", Elev. 645m	04/06/2021
A-154272	EUA0156	MCZ FS Z-23515	Xenopus fraseri	M	Nigeria; Kubanni Reservoir, Kaduna State; 151m to ABU Univ. Dam Quarters; N11°08'19.3", E007°39'21.4", Elev. 645m	04/06/2021
A-154273	EUA0157	MCZ FS Z-23516	Xenopus fraseri	F	Nigeria; Kubanni Reservoir, Kaduna State; 151m to ABU Univ. Dam Quarters; N11°08'19.3", E007°39'21.4", Elev. 645m	04/06/2021
A-154274	EUA0158	MCZ FS Z-23517	Xenopus fraseri	M	Nigeria; Kubanni Reservoir, Kaduna State; 151m to ABU Univ. Dam Quarters; N11°08'19.3", E007°39'21.4", Elev. 645m	04/06/2021
A-154275	EUA0159	MCZ FS Z-23518	Xenopus fraseri	M	Nigeria; Kubanni Reservoir, Kaduna State; 151m to ABU Univ. Dam Quarters; N11°08'19.3", E007°39'21.4", Elev. 645m	04/06/2021
A-154276	EUA0160	MCZ FS Z-23519	Xenopus fraseri	F	Nigeria; Kubanni Reservoir, Kaduna State; 151m to ABU Univ. Dam Quarters; N11°08'19.3", E007°39'21.4", Elev. 645m	04/06/2021
A-154277	EUA0161	MCZ FS Z-23520	Xenopus fraseri	F	Nigeria; Treatment Pond A.B.U., Kaduna State; N11°08'17.85", E007°39'27.9"	04/06/2021	Y
A-154278	EUA0162	MCZ FS Z-23521	Xenopus fraseri	M	Nigeria; Treatment Pond A.B.U., Kaduna State; N11°08'17.85", E007°39'27.9"	04/06/2021	Y
A-154279	EUA0163	MCZ FS Z-23522	Xenopus fraseri	F	Nigeria; Treatment Pond A.B.U., Kaduna State; N11°08'17.85", E007°39'27.9"	04/06/2021	Y
A-154280	EUA0164	MCZ FS Z-23523	Xenopus fraseri	F	Nigeria; Treatment Pond A.B.U., Kaduna State; N11°08'17.85", E007°39'27.9"	04/06/2021
A-154281	EUA0165	MCZ FS Z-23524	Xenopus fraseri	M	Nigeria; Treatment Pond A.B.U., Kaduna State; N11°08'17.85", E007°39'27.9"	04/06/2021
A-154282	EUA0166	MCZ FS Z-23525	Xenopus fraseri	F	Nigeria; Treatment Pond A.B.U., Kaduna State; N11°08'17.85", E007°39'27.9"	04/06/2021
A-154283	EUA0167	MCZ FS Z-23526	Xenopus fraseri	F	Nigeria; Treatment Pond A.B.U., Kaduna State; N11°08'17.85", E007°39'27.9"	04/06/2021
A-154284	EUA0168	MCZ FS Z-23527	Xenopus fraseri	M	Nigeria; Treatment Pond A.B.U., Kaduna State; N11°08'17.85", E007°39'27.9"	04/06/2021
A-154285	EUA0169	MCZ FS Z-23528	Xenopus fraseri	F	Nigeria; Treatment Pond A.B.U., Kaduna State; N11°08'17.85", E007°39'27.9"	04/06/2021
A-154286	EUA0170	MCZ FS Z-23529	Xenopus fraseri	F	Nigeria; Treatment Pond A.B.U., Kaduna State; N11°08'17.85", E007°39'27.9"	04/06/2021
A-154287	EUA0171	MCZ FS Z-23530	Xenopus poweri	M	Nigeria; Lamingo Reservoir, Plateau State; 378m to Lamingo Town; N09°53'12.8", E008°55'27.6", Elev. 1276m	13/06/2021	Y
A-154288	EUA0172	MCZ FS Z-23531	Xenopus poweri	F	Nigeria; Lamingo Reservoir, Plateau State; 378m to Lamingo Town; N09°53'12.8", E008°55'27.6", Elev. 1276m	13/06/2021	Y
A-154289	EUA0173	MCZ FS Z-23532	Xenopus poweri	F	Nigeria; Lamingo Reservoir, Plateau State; 378m to Lamingo Town; N09°53'12.8", E008°55'27.6", Elev. 1276m	13/06/2021
A-154290	EUA0174	MCZ FS Z-23533	Xenopus poweri	M	Nigeria; Lamingo Reservoir, Plateau State; 378m to Lamingo Town; N09°53'12.8", E008°55'27.6", Elev. 1276m	13/06/2021
A-154291	EUA0175	MCZ FS Z-23534	Xenopus poweri	M	Nigeria; Lamingo Reservoir, Plateau State; 378m to Lamingo Town; N09°53'12.8", E008°55'27.6", Elev. 1276m	13/06/2021
A-154292	EUA0176	MCZ FS Z-23535	Xenopus poweri	F	Nigeria; Lamingo Reservoir, Plateau State; 378m to Lamingo Town; N09°53'12.8", E008°55'27.6", Elev. 1276m	13/06/2021
A-154293	EUA0177	MCZ FS Z-23536	Xenopus poweri	M	Nigeria; Lamingo Reservoir, Plateau State; 378m to Lamingo Town; N09°53'12.8", E008°55'27.6", Elev. 1276m	13/06/2021
A-154294	EUA0178	MCZ FS Z-23537	Xenopus poweri	M	Nigeria; Lamingo Reservoir, Plateau State; 378m to Lamingo Town; N09°53'12.8", E008°55'27.6", Elev. 1276m	13/06/2021	Y
A-154295	EUA0179	MCZ FS Z-23538	Xenopus poweri	F	Nigeria; Lamingo Reservoir, Plateau State; 378m to Lamingo Town; N09°53'12.8", E008°55'27.6", Elev. 1276m	13/06/2021
A-154296	EUA0180	MCZ FS Z-23539	Xenopus poweri	F	Nigeria; Lamingo Reservoir, Plateau State; 378m to Lamingo Town; N09°53'12.8", E008°55'27.6", Elev. 1276m	13/06/2021
A-154297	EUA0181	MCZ FS Z-23540	Xenopus fraseri	F	Nigeria; Tiga Reservoir, Kano State; 5.03km to Tiga Town; N11°28'17.2", E008°22'51.3", Elev. 526m	17/06/2021	Y
A-154298	EUA0182	MCZ FS Z-23541	Xenopus fraseri	M	Nigeria; Tiga Reservoir, Kano State; 5.03km to Tiga Town; N11°28'17.2", E008°22'51.3", Elev. 526m	17/06/2021	Y
A-154299	EUA0183	MCZ FS Z-23542	Xenopus fraseri	F	Nigeria; Tiga Reservoir, Kano State; 5.03km to Tiga Town; N11°28'17.2", E008°22'51.3", Elev. 526m	17/06/2021
A-154300	EUA0184	MCZ FS Z-23543	Xenopus fraseri	F	Nigeria; Tiga Reservoir, Kano State; 5.03km to Tiga Town; N11°28'17.2", E008°22'51.3", Elev. 526m	17/06/2021
A-154301	EUA0185	MCZ FS Z-23544	Xenopus fraseri	M	Nigeria; Tiga Reservoir, Kano State; 5.03km to Tiga Town; N11°28'17.2", E008°22'51.3", Elev. 526m	17/06/2021
A-154302	EUA0186	MCZ FS Z-23545	Xenopus fraseri	F	Nigeria; Tiga Reservoir, Kano State; 5.03km to Tiga Town; N11°28'17.2", E008°22'51.3", Elev. 526m	17/06/2021
A-154303	EUA0187	MCZ FS Z-23546	Xenopus fraseri	M	Nigeria; Tiga Reservoir, Kano State; 5.03km to Tiga Town; N11°28'17.2", E008°22'51.3", Elev. 526m	17/06/2021
A-154304	EUA0188	MCZ FS Z-23547	Xenopus fraseri	F	Nigeria; Tiga Reservoir, Kano State; 5.03km to Tiga Town; N11°28'17.2", E008°22'51.3", Elev. 526m	17/06/2021
A-154305	EUA0189	MCZ FS Z-23548	Xenopus fraseri	F	Nigeria; Tiga Reservoir, Kano State; 5.03km to Tiga Town; N11°28'17.2", E008°22'51.3", Elev. 526m	17/06/2021
A-154306	EUA0190	MCZ FS Z-23549	Xenopus fraseri	F	Nigeria; Tiga Reservoir, Kano State; 5.03km to Tiga Town; N11°28'17.2", E008°22'51.3", Elev. 526m	17/06/2021
A-154307	EUA0191	MCZ FS Z-23550	Xenopus poweri	F	Nigeria; Jarek reservoir, Plateau State; 2.4km To Jarek Town; N09°49'53.5", E008°53'55.1", Elev. 1294m	20/06/2021	Y
A-154308	EUA0192	MCZ FS Z-23551	Xenopus poweri	M	Nigeria; Jarek reservoir, Plateau State; 2.4km To Jarek Town; N09°49'53.5", E008°53'55.1", Elev. 1294m	20/06/2021	Y
A-154309	EUA0193	MCZ FS Z-23552	Xenopus poweri	M	Nigeria; Jarek reservoir, Plateau State; 2.4km To Jarek Town; N09°49'53.5", E008°53'55.1", Elev. 1294m	20/06/2021
A-154310	EUA0194	MCZ FS Z-23553	Xenopus poweri	M	Nigeria; Jarek reservoir, Plateau State; 2.4km To Jarek Town; N09°49'53.5", E008°53'55.1", Elev. 1294m	20/06/2021
A-154311	EUA0195	MCZ FS Z-23554	Xenopus poweri	F	Nigeria; Jarek reservoir, Plateau State; 2.4km To Jarek Town; N09°49'53.5", E008°53'55.1", Elev. 1294m	20/06/2021
A-154312	EUA0196	MCZ FS Z-23555	Xenopus poweri	M	Nigeria; Jarek reservoir, Plateau State; 2.4km To Jarek Town; N09°49'53.5", E008°53'55.1", Elev. 1294m	20/06/2021
A-154313	EUA0197	MCZ FS Z-23556	Xenopus poweri	M	Nigeria; Jarek reservoir, Plateau State; 2.4km To Jarek Town; N09°49'53.5", E008°53'55.1", Elev. 1294m	20/06/2021
A-154314	EUA0198	MCZ FS Z-23557	Xenopus poweri	M	Nigeria; Jarek reservoir, Plateau State; 2.4km To Jarek Town; N09°49'53.5", E008°53'55.1", Elev. 1294m	20/06/2021	Y
A-154315	EUA0199	MCZ FS Z-23558	Xenopus poweri	M	Nigeria; Jarek reservoir, Plateau State; 2.4km To Jarek Town; N09°49'53.5", E008°53'55.1", Elev. 1294m	20/06/2021	Y
A-154316	EUA0200	MCZ FS Z-23559	Xenopus poweri	M	Nigeria; Jarek reservoir, Plateau State; 2.4km To Jarek Town; N09°49'53.5", E008°53'55.1", Elev. 1294m	20/06/2021
A-154317	EUA0201	MCZ FS Z-23560	Xenopus fraseri	F	Nigeria; Ruwan Kanya Reservoir, Kano State; 39m to Resort; 2.51km to Kanya Village; N11°29'01.8", E008°26'42.6", Elev. 504m	23/06/2021
A-154318	EUA0202	MCZ FS Z-23561	Xenopus fraseri	M	Nigeria; Ruwan Kanya Reservoir, Kano State; 39m to Resort; 2.51km to Kanya Village; N11°29'01.8", E008°26'42.6", Elev. 504m	23/06/2021
A-154319	EUA0203	MCZ FS Z-23562	Xenopus fraseri	F	Nigeria; Ruwan Kanya Reservoir, Kano State; 39m to Resort; 2.51km to Kanya Village; N11°29'01.8", E008°26'42.6", Elev. 504m	23/06/2021
A-154320	EUA0204	MCZ FS Z-23563	Xenopus fraseri	F	Nigeria; Ruwan Kanya Reservoir, Kano State; 39m to Resort; 2.51km to Kanya Village; N11°29'01.8", E008°26'42.6", Elev. 504m	23/06/2021
A-154321	EUA0205	MCZ FS Z-23564	Xenopus fraseri	M	Nigeria; Ruwan Kanya Reservoir, Kano State; 39m to Resort; 2.51km to Kanya Village; N11°29'01.8", E008°26'42.6", Elev. 504m	23/06/2021
A-154322	EUA0206	MCZ FS Z-23565	Xenopus fraseri	M	Nigeria; Ruwan Kanya Reservoir, Kano State; 39m to Resort; 2.51km to Kanya Village; N11°29'01.8", E008°26'42.6", Elev. 504m	23/06/2021	Y
A-154323	EUA0207	MCZ FS Z-23566	Xenopus fraseri	F	Nigeria; Ruwan Kanya Reservoir, Kano State; 39m to Resort; 2.51km to Kanya Village; N11°29'01.8", E008°26'42.6", Elev. 504m	23/06/2021	Y
A-154324	EUA0208	MCZ FS Z-23567	Xenopus fraseri	F	Nigeria; Ruwan Kanya Reservoir, Kano State; 39m to Resort; 2.51km to Kanya Village; N11°29'01.8", E008°26'42.6", Elev. 504m	23/06/2021
A-154325	EUA0209	MCZ FS Z-23568	Xenopus fraseri	F	Nigeria; Ruwan Kanya Reservoir, Kano State; 39m to Resort; 2.51km to Kanya Village; N11°29'01.8", E008°26'42.6", Elev. 504m	23/06/2021
A-154326	EUA0210	MCZ FS Z-23569	Xenopus fraseri	M	Nigeria; Ruwan Kanya Reservoir, Kano State; 39m to Resort; 2.51km to Kanya Village; N11°29'01.8", E008°26'42.6", Elev. 504m	23/06/2021
A-154327	EUA0211	MCZ FS Z-23570	Xenopus poweri	F	Nigeria; Rabindu Reservoir, Plateau State; 82m to Du Town; N09°46'13.4", E008°53'10.5", Elev. 1271m	26/06/2021	Y
A-154328	EUA0212	MCZ FS Z-23571	Xenopus poweri	F	Nigeria; Rabindu Reservoir, Plateau State; 82m to Du Town; N09°46'13.4", E008°53'10.5", Elev. 1271m	26/06/2021	Y
A-154329	EUA0213	MCZ FS Z-23572	Xenopus poweri	F	Nigeria; Rabindu Reservoir, Plateau State; 82m to Du Town; N09°46'13.4", E008°53'10.5", Elev. 1271m	26/06/2021
A-154330	EUA0214	MCZ FS Z-23573	Xenopus poweri	F	Nigeria; Rabindu Reservoir, Plateau State; 82m to Du Town; N09°46'13.4", E008°53'10.5", Elev. 1271m	26/06/2021
A-154331	EUA0215	MCZ FS Z-23574	Xenopus poweri	M	Nigeria; Rabindu Reservoir, Plateau State; 82m to Du Town; N09°46'13.4", E008°53'10.5", Elev. 1271m	26/06/2021	Y
A-154332	EUA0216	MCZ FS Z-23575	Xenopus poweri	M	Nigeria; Rabindu Reservoir, Plateau State; 82m to Du Town; N09°46'13.4", E008°53'10.5", Elev. 1271m	26/06/2021
A-154333	EUA0217	MCZ FS Z-23576	Xenopus poweri	M	Nigeria; Rabindu Reservoir, Plateau State; 82m to Du Town; N09°46'13.4", E008°53'10.5", Elev. 1271m	26/06/2021
A-154334	EUA0218	MCZ FS Z-23577	Xenopus poweri	F	Nigeria; Rabindu Reservoir, Plateau State; 82m to Du Town; N09°46'13.4", E008°53'10.5", Elev. 1271m	26/06/2021
A-154335	EUA0219	MCZ FS Z-23578	Xenopus poweri	F	Nigeria; Rabindu Reservoir, Plateau State; 82m to Du Town; N09°46'13.4", E008°53'10.5", Elev. 1271m	26/06/2021
A-154336	EUA0220	MCZ FS Z-23579	Xenopus poweri	F	Nigeria; Rabindu Reservoir, Plateau State; 82m to Du Town; N09°46'13.4", E008°53'10.5", Elev. 1271m	26/06/2021
A-154337	EUA0221	MCZ FS Z-23580	Xenopus fraseri	F	Nigeria; Kadawa Reservoir, Kano State; 322m to Doruwa Sallau Town; N11°40'01.2", E008°25'15.6", Elev. 488m	30/06/2021	Y
A-154338	EUA0222	MCZ FS Z-23581	Xenopus fraseri	F	Nigeria; Kadawa Reservoir, Kano State; 322m to Doruwa Sallau Town; N11°40'01.2", E008°25'15.6", Elev. 488m	30/06/2021
A-154339	EUA0223	MCZ FS Z-23582	Xenopus fraseri	F	Nigeria; Kadawa Reservoir, Kano State; 322m to Doruwa Sallau Town; N11°40'01.2", E008°25'15.6", Elev. 488m	30/06/2021
A-154340	EUA0224	MCZ FS Z-23583	Xenopus fraseri	F	Nigeria; Kadawa Reservoir, Kano State; 322m to Doruwa Sallau Town; N11°40'01.2", E008°25'15.6", Elev. 488m	30/06/2021
A-154341	EUA0225	MCZ FS Z-23584	Xenopus fraseri	F	Nigeria; Kadawa Reservoir, Kano State; 322m to Doruwa Sallau Town; N11°40'01.2", E008°25'15.6", Elev. 488m	30/06/2021
A-154342	EUA0226	MCZ FS Z-23585	Xenopus fraseri	F	Nigeria; Kadawa Reservoir, Kano State; 322m to Doruwa Sallau Town; N11°40'01.2", E008°25'15.6", Elev. 488m	30/06/2021
A-154343	EUA0227	MCZ FS Z-23586	Xenopus fraseri	M	Nigeria; Kadawa Reservoir, Kano State; 322m to Doruwa Sallau Town; N11°40'01.2", E008°25'15.6", Elev. 488m	30/06/2021	Y
A-154344	EUA0228	MCZ FS Z-23587	Xenopus fraseri	F	Nigeria; Kadawa Reservoir, Kano State; 322m to Doruwa Sallau Town; N11°40'01.2", E008°25'15.6", Elev. 488m	30/06/2021
A-154345	EUA0229	MCZ FS Z-23588	Xenopus fraseri	F	Nigeria; Kadawa Reservoir, Kano State; 322m to Doruwa Sallau Town; N11°40'01.2", E008°25'15.6", Elev. 488m	30/06/2021
A-154346	EUA0230	MCZ FS Z-23589	Xenopus fraseri	F	Nigeria; Kadawa Reservoir, Kano State; 322m to Doruwa Sallau Town; N11°40'01.2", E008°25'15.6", Elev. 488m	30/06/2021
A-154347	EUA0231	MCZ FS Z-23590	Xenopus fraseri	M	Nigeria; Zaria/Shika Reservoir, Kaduna State; 206m to Shika Dam Quarters; N11°07'53.6", E007°45'37.0", Elev. 620m	12/07/2021	Y
A-154348	EUA0232	MCZ FS Z-23591	Xenopus fraseri	F	Nigeria; Zaria/Shika Reservoir, Kaduna State; 206m to Shika Dam Quarters; N11°07'53.6", E007°45'37.0", Elev. 620m	12/07/2021	Y
A-154349	EUA0233	MCZ FS Z-23592	Xenopus fraseri	M	Nigeria; Zaria/Shika Reservoir, Kaduna State; 206m to Shika Dam Quarters; N11°07'53.6", E007°45'37.0", Elev. 620m	12/07/2021
A-154350	EUA0234	MCZ FS Z-23593	Xenopus fraseri	F	Nigeria; Zaria/Shika Reservoir, Kaduna State; 206m to Shika Dam Quarters; N11°07'53.6", E007°45'37.0", Elev. 620m	12/07/2021
A-154351	EUA0235	MCZ FS Z-23594	Xenopus fraseri	M	Nigeria; Zaria/Shika Reservoir, Kaduna State; 206m to Shika Dam Quarters; N11°07'53.6", E007°45'37.0", Elev. 620m	12/07/2021
A-154352	EUA0236	MCZ FS Z-23595	Xenopus fraseri	F	Nigeria; Zaria/Shika Reservoir, Kaduna State; 206m to Shika Dam Quarters; N11°07'53.6", E007°45'37.0", Elev. 620m	12/07/2021
A-154353	EUA0237	MCZ FS Z-23596	Xenopus fraseri	M	Nigeria; Zaria/Shika Reservoir, Kaduna State; 206m to Shika Dam Quarters; N11°07'53.6", E007°45'37.0", Elev. 620m	12/07/2021
A-154354	EUA0238	MCZ FS Z-23597	Xenopus fraseri	F	Nigeria; Zaria/Shika Reservoir, Kaduna State; 206m to Shika Dam Quarters; N11°07'53.6", E007°45'37.0", Elev. 620m	12/07/2021
A-154355	EUA0239	MCZ FS Z-23598	Xenopus fraseri	M	Nigeria; Zaria/Shika Reservoir, Kaduna State; 206m to Shika Dam Quarters; N11°07'53.6", E007°45'37.0", Elev. 620m	12/07/2021
A-154356	EUA0240	MCZ FS Z-23599	Xenopus fraseri	F	Nigeria; Zaria/Shika Reservoir, Kaduna State; 206m to Shika Dam Quarters; N11°07'53.6", E007°45'37.0", Elev. 620m	12/07/2021
A-154357	EUA0241	MCZ FS Z-23600	Xenopus fraseri	M	Nigeria; River Galma, Kaduna State; 200m to Nagaji Town; N11°04'20.8", E007°44'25.1", Elev. 608m	16/07/2021	Y
A-154358	EUA0242	MCZ FS Z-23601	Xenopus fraseri	F	Nigeria; River Galma, Kaduna State; 200m to Nagaji Town; N11°04'20.8", E007°44'25.1", Elev. 608m	16/07/2021
A-154359	EUA0243	MCZ FS Z-23602	Xenopus fraseri	F	Nigeria; River Galma, Kaduna State; 200m to Nagaji Town; N11°04'20.8", E007°44'25.1", Elev. 608m	16/07/2021
A-154360	EUA0244	MCZ FS Z-23603	Xenopus fraseri	M	Nigeria; River Galma, Kaduna State; 200m to Nagaji Town; N11°04'20.8", E007°44'25.1", Elev. 608m	16/07/2021
A-154361	EUA0245	MCZ FS Z-23604	Xenopus fraseri	M	Nigeria; River Galma, Kaduna State; 200m to Nagaji Town; N11°04'20.8", E007°44'25.1", Elev. 608m	16/07/2021
A-154362	EUA0246	MCZ FS Z-23605	Xenopus fraseri	F	Nigeria; River Galma, Kaduna State; 200m to Nagaji Town; N11°04'20.8", E007°44'25.1", Elev. 608m	16/07/2021
A-154363	EUA0247	MCZ FS Z-23606	Xenopus fraseri	M	Nigeria; River Galma, Kaduna State; 200m to Nagaji Town; N11°04'20.8", E007°44'25.1", Elev. 608m	16/07/2021
A-154364	EUA0248	MCZ FS Z-23607	Xenopus fraseri	M	Nigeria; River Galma, Kaduna State; 200m to Nagaji Town; N11°04'20.8", E007°44'25.1", Elev. 608m	16/07/2021
A-154365	EUA0249	MCZ FS Z-23608	Xenopus fraseri	M	Nigeria; River Galma, Kaduna State; 200m to Nagaji Town; N11°04'20.8", E007°44'25.1", Elev. 608m	16/07/2021
A-154366	EUA0250	MCZ FS Z-23609	Xenopus fraseri	F	Nigeria; River Galma, Kaduna State; 200m to Nagaji Town; N11°04'20.8", E007°44'25.1", Elev. 608m	16/07/2021
A-154367	EUA0251	MCZ FS Z-23610	Xenopus fraseri	F	Nigeria; University Farm Reservoir/ Makwaye Res., Kaduna State; 129m to University Farm Quarters; N11°12'07.1", E007°35'37.4", Elev. 669m	25/07/2021	Y
A-154368	EUA0252	MCZ FS Z-23611	Xenopus fraseri	M	Nigeria; University Farm Reservoir/ Makwaye Res., Kaduna State; 129m to University Farm Quarters; N11°12'07.1", E007°35'37.4", Elev. 669m	25/07/2021	Y
A-154369	EUA0253	MCZ FS Z-23612	Xenopus fraseri	F	Nigeria; University Farm Reservoir/ Makwaye Res., Kaduna State; 129m to University Farm Quarters; N11°12'07.1", E007°35'37.4", Elev. 669m	25/07/2021
A-154370	EUA0254	MCZ FS Z-23613	Xenopus fraseri	M	Nigeria; University Farm Reservoir/ Makwaye Res., Kaduna State; 129m to University Farm Quarters; N11°12'07.1", E007°35'37.4", Elev. 669m	25/07/2021
A-154371	EUA0255	MCZ FS Z-23614	Xenopus fraseri	M	Nigeria; University Farm Reservoir/ Makwaye Res., Kaduna State; 129m to University Farm Quarters; N11°12'07.1", E007°35'37.4", Elev. 669m	25/07/2021
A-154372	EUA0256	MCZ FS Z-23615	Xenopus fraseri	F	Nigeria; University Farm Reservoir/ Makwaye Res., Kaduna State; 129m to University Farm Quarters; N11°12'07.1", E007°35'37.4", Elev. 669m	25/07/2021
A-154373	EUA0257	MCZ FS Z-23616	Xenopus fraseri	M	Nigeria; University Farm Reservoir/ Makwaye Res., Kaduna State; 129m to University Farm Quarters; N11°12'07.1", E007°35'37.4", Elev. 669m	25/07/2021
A-154374	EUA0258	MCZ FS Z-23617	Xenopus fraseri	F	Nigeria; University Farm Reservoir/ Makwaye Res., Kaduna State; 129m to University Farm Quarters; N11°12'07.1", E007°35'37.4", Elev. 669m	25/07/2021
A-154375	EUA0259	MCZ FS Z-23618	Xenopus fraseri	M	Nigeria; University Farm Reservoir/ Makwaye Res., Kaduna State; 129m to University Farm Quarters; N11°12'07.1", E007°35'37.4", Elev. 669m	25/07/2021
A-154376	EUA0260	MCZ FS Z-23619	Xenopus fraseri	F	Nigeria; University Farm Reservoir/ Makwaye Res., Kaduna State; 129m to University Farm Quarters; N11°12'07.1", E007°35'37.4", Elev. 669m	25/07/2021
A-154377	EUA0261	MCZ FS Z-23620	Xenopus fraseri	F	Nigeria; Kurmin Bomo Lake, Kaduna State; 342m to Bomo Village; N11°11'15.8", E007°37'09.9", Elev. 685m	28/07/2021	Y
A-154378	EUA0262	MCZ FS Z-23621	Xenopus fraseri	F	Nigeria; Kurmin Bomo Lake, Kaduna State; 342m to Bomo Village; N11°11'15.8", E007°37'09.9", Elev. 685m	28/07/2021
A-154379	EUA0263	MCZ FS Z-23622	Xenopus fraseri	M	Nigeria; Kurmin Bomo Lake, Kaduna State; 342m to Bomo Village; N11°11'15.8", E007°37'09.9", Elev. 685m	28/07/2021
A-154380	EUA0264	MCZ FS Z-23623	Xenopus fraseri	F	Nigeria; Kurmin Bomo Lake, Kaduna State; 342m to Bomo Village; N11°11'15.8", E007°37'09.9", Elev. 685m	28/07/2021	Y
A-154381	EUA0265	MCZ FS Z-23624	Xenopus fraseri	M	Nigeria; Kurmin Bomo Lake, Kaduna State; 342m to Bomo Village; N11°11'15.8", E007°37'09.9", Elev. 685m	28/07/2021
A-154382	EUA0266	MCZ FS Z-23625	Xenopus fraseri	M	Nigeria; Kurmin Bomo Lake, Kaduna State; 342m to Bomo Village; N11°11'15.8", E007°37'09.9", Elev. 685m	28/07/2021
A-154383	EUA0267	MCZ FS Z-23626	Xenopus fraseri	M	Nigeria; Kurmin Bomo Lake, Kaduna State; 342m to Bomo Village; N11°11'15.8", E007°37'09.9", Elev. 685m	28/07/2021	Y
A-154384	EUA0268	MCZ FS Z-23627	Xenopus fraseri	M	Nigeria; Kurmin Bomo Lake, Kaduna State; 342m to Bomo Village; N11°11'15.8", E007°37'09.9", Elev. 685m	28/07/2021
A-154385	EUA0269	MCZ FS Z-23628	Xenopus fraseri	M	Nigeria; Kurmin Bomo Lake, Kaduna State; 342m to Bomo Village; N11°11'15.8", E007°37'09.9", Elev. 685m	28/07/2021
A-154386	EUA0270	MCZ FS Z-23629	Xenopus fraseri	M	Nigeria; Kurmin Bomo Lake, Kaduna State; 342m to Bomo Village; N11°11'15.8", E007°37'09.9", Elev. 685m	28/07/2021
A-154387	EUA0271	MCZ FS Z-23630	Xenopus fraseri	M	Nigeria; Usuma Reservoir, Abuja; 951m to Pewi village; N9°11'0.00", E007°27'0.00", Elev. 600m	02/08/2021
A-154388	EUA0272	MCZ FS Z-23631	Xenopus fraseri	F	Nigeria; Usuma Reservoir, Abuja; 951m to Pewi village; N9°11'0.00", E007°27'0.00", Elev. 600m	02/08/2021	Y
A-154389	EUA0273	MCZ FS Z-23632	Xenopus fraseri	M	Nigeria; Usuma Reservoir, Abuja; 951m to Pewi village; N9°11'0.00", E007°27'0.00", Elev. 600m	02/08/2021
A-154390	EUA0274	MCZ FS Z-23633	Xenopus fraseri	F	Nigeria; Usuma Reservoir, Abuja; 951m to Pewi village; N9°11'0.00", E007°27'0.00", Elev. 600m	02/08/2021
A-154391	EUA0275	MCZ FS Z-23634	Xenopus fraseri	F	Nigeria; Usuma Reservoir, Abuja; 951m to Pewi village; N9°11'0.00", E007°27'0.00", Elev. 600m	02/08/2021
A-154392	EUA0276	MCZ FS Z-23635	Xenopus fraseri	M	Nigeria; Usuma Reservoir, Abuja; 951m to Pewi village; N9°11'0.00", E007°27'0.00", Elev. 600m	02/08/2021	Y
A-154393	EUA0277	MCZ FS Z-23636	Xenopus fraseri	F	Nigeria; Usuma Reservoir, Abuja; 951m to Pewi village; N9°11'0.00", E007°27'0.00", Elev. 600m	02/08/2021
A-154394	EUA0278	MCZ FS Z-23637	Xenopus fraseri	M	Nigeria; Usuma Reservoir, Abuja; 951m to Pewi village; N9°11'0.00", E007°27'0.00", Elev. 600m	02/08/2021
A-154395	EUA0279	MCZ FS Z-23638	Xenopus fraseri	F	Nigeria; Usuma Reservoir, Abuja; 951m to Pewi village; N9°11'0.00", E007°27'0.00", Elev. 600m	02/08/2021
A-154396	EUA0280	MCZ FS Z-23639	Xenopus fraseri	M	Nigeria; Usuma Reservoir, Abuja; 951m to Pewi village; N9°11'0.00", E007°27'0.00", Elev. 600m	02/08/2021
A-154397	EUA0281	MCZ FS Z-23640	Xenopus fraseri	M	Nigeria; water body along R. Niger, Kuroko, Lokoja- Kogi State; 18m to Kuroko village; N7°39'22.64", E006°43'49.79", Elev. 100m	07/08/2021	Y
A-154398	EUA0282	MCZ FS Z-23641	Xenopus fraseri	M	Nigeria; water body along R. Niger, Kuroko, Lokoja- Kogi State; 18m to Kuroko village; N7°39'22.64", E006°43'49.79", Elev. 100m	07/08/2021	Y
A-154399	EUA0291	MCZ FS Z-23642	Xenopus poweri	F	Nigeria; Ukwel Kakum Reservoir, Obudu, Calabar; 476m to Babubua village; N006°36'0.72", E009°9'33.84", Elev. 1200m	13/08/2021	Y
A-154400	EUA0292	MCZ FS Z-23643	Xenopus poweri	M	Nigeria; Ukwel Kakum Reservoir, Obudu, Calabar; 476m to Babubua village; N006°36'0.72", E009°9'33.84", Elev. 1200m	13/08/2021	Y
A-154401	EUA0293	MCZ FS Z-23644	Xenopus poweri	F	Nigeria; Ukwel Kakum Reservoir, Obudu, Calabar; 476m to Babubua village; N006°36'0.72", E009°9'33.84", Elev. 1200m	13/08/2021
A-154402	EUA0294	MCZ FS Z-23645	Xenopus poweri	M	Nigeria; Ukwel Kakum Reservoir, Obudu, Calabar; 476m to Babubua village; N006°36'0.72", E009°9'33.84", Elev. 1200m	13/08/2021
A-154403	EUA0295	MCZ FS Z-23646	Xenopus poweri	F	Nigeria; Ukwel Kakum Reservoir, Obudu, Calabar; 476m to Babubua village; N006°36'0.72", E009°9'33.84", Elev. 1200m	13/08/2021
A-154404	EUA0296	MCZ FS Z-23647	Xenopus poweri	M	Nigeria; Ukwel Kakum Reservoir, Obudu, Calabar; 476m to Babubua village; N006°36'0.72", E009°9'33.84", Elev. 1200m	13/08/2021
A-154405	EUA0297	MCZ FS Z-23648	Xenopus poweri	F	Nigeria; Ukwel Kakum Reservoir, Obudu, Calabar; 476m to Babubua village; N006°36'0.72", E009°9'33.84", Elev. 1200m	13/08/2021
A-154406	EUA0298	MCZ FS Z-23649	Xenopus poweri	M	Nigeria; Ukwel Kakum Reservoir, Obudu, Calabar; 476m to Babubua village; N006°36'0.72", E009°9'33.84", Elev. 1200m	13/08/2021
A-154407	EUA0299	MCZ FS Z-23650	Xenopus poweri	M	Nigeria; Ukwel Kakum Reservoir, Obudu, Calabar; 476m to Babubua village; N006°36'0.72", E009°9'33.84", Elev. 1200m	13/08/2021
A-154408	EUA0300	MCZ FS Z-23651	Xenopus poweri	M	Nigeria; Ukwel Kakum Reservoir, Obudu, Calabar; 476m to Babubua village; N006°36'0.72", E009°9'33.84", Elev. 1200m	13/08/2021
A-154409	EUA0301	MCZ FS Z-23652	Xenopus fischbergi	F	Nigeria; Water body1 along R. Benue, Benue State; N007°43'3.85", E008°33'34.12", Elev. 138	20/08/2021	Y
A-154410	EUA0302	MCZ FS Z-23653	Xenopus fischbergi	F	Nigeria; Water body1 along R. Benue, Benue State; N007°43'3.85", E008°33'34.12", Elev. 138	20/08/2021	Y
A-154411	EUA0303	MCZ FS Z-23654	Xenopus fischbergi	F	Nigeria; Water body1 along R. Benue, Benue State; N007°43'3.85", E008°33'34.12", Elev. 138	20/08/2021	Y
A-154412	EUA0304	MCZ FS Z-23655	Xenopus fischbergi	F	Nigeria; Water body1 along R. Benue, Benue State; N007°43'3.85", E008°33'34.12", Elev. 138	20/08/2021	Y
A-154413	EUA0305	MCZ FS Z-23656	Xenopus fraseri	F	Nigeria; Water body1 along R. Benue, Benue State; N007°43'3.85", E008°33'34.12", Elev. 138	20/08/2021	Y
A-154414	EUA0306	MCZ FS Z-23657	Xenopus fraseri	F	Nigeria; Water body1 along R. Benue, Benue State; N007°43'3.85", E008°33'34.12", Elev. 138	20/08/2021	Y
A-154415	EUA0307	MCZ FS Z-23658	Xenopus fraseri	F	Nigeria; Water body1 along R. Benue, Benue State; N007°43'3.85", E008°33'34.12", Elev. 138	20/08/2021	Y
A-154416	EUA0308	MCZ FS Z-23659	Xenopus fraseri	M	Nigeria; Water body1 along R. Benue, Benue State; N007°43'3.85", E008°33'34.12", Elev. 138	20/08/2021	Y
A-154417	EUA0309	MCZ FS Z-23660	Xenopus fraseri	M	Nigeria; Water body1 along R. Benue, Benue State; N007°43'3.85", E008°33'34.12", Elev. 138	20/08/2021	Y
A-154418	EUA0310	MCZ FS Z-23661	Xenopus fraseri	F	Nigeria; Water body1 along R. Benue, Benue State; N007°43'3.85", E008°33'34.12", Elev. 138	20/08/2021	Y
A-154419	EUA0311	MCZ FS Z-23662	Xenopus fischbergi	F	Nigeria; Water body2 along R. Benue, Benue State; Closest town is Abinsi; N007°45'26.28", E008°45'7.56", Elev. 150m	20/08/2021	Y
A-154420	EUA0312	MCZ FS Z-23663	Xenopus fraseri	F	Nigeria; Water body2 along R. Benue, Benue State; Closest town is Abinsi; N007°45'26.28", E008°45'7.56", Elev. 150m	20/08/2021	Y
A-154421	EUA0313	MCZ FS Z-23664	Xenopus fraseri	F	Nigeria; Water body2 along R. Benue, Benue State; Closest town is Abinsi; N007°45'26.28", E008°45'7.56", Elev. 150m	20/08/2021	Y
A-154422	EUA0314	MCZ FS Z-23665	Xenopus fraseri	F	Nigeria; Water body2 along R. Benue, Benue State; Closest town is Abinsi; N007°45'26.28", E008°45'7.56", Elev. 150m	20/08/2021	Y
A-154423	EUA0315	MCZ FS Z-23666	Xenopus fischbergi	M	Nigeria; Water body2 along R. Benue, Benue State; Closest town is Abinsi; N007°45'26.28", E008°45'7.56", Elev. 150m	20/08/2021	Y
A-154424	EUA0316	MCZ FS Z-23667	Xenopus fischbergi	M	Nigeria; Water body2 along R. Benue, Benue State; Closest town is Abinsi; N007°45'26.28", E008°45'7.56", Elev. 150m	20/08/2021	Y
A-154425	EUA0317	MCZ FS Z-23668	Xenopus fraseri	F	Nigeria; Water body2 along R. Benue, Benue State; Closest town is Abinsi; N007°45'26.28", E008°45'7.56", Elev. 150m	20/08/2021	Y
A-154426	EUA0318	MCZ FS Z-23669	Xenopus fraseri	F	Nigeria; Hadejia wetlands, Jigawa State; Hadejia Wetlands in Tukuikui village in Guri LGA, N12°48'15.7" E10°20'45.3", Elev. 658m	07/10/2021	Y
A-154427	EUA0319	MCZ FS Z-23670	Xenopus fraseri	M	Nigeria; Hadejia wetlands, Jigawa State; Hadejia Wetlands in Tukuikui village in Guri LGA, N12°48'15.7" E10°20'45.3", Elev. 658m	07/10/2021	Y
A-154428	EUA0320	MCZ FS Z-23671	Xenopus fraseri	M	Nigeria; Hadejia wetlands, Jigawa State; Hadejia Wetlands in Tukuikui village in Guri LGA, N12°48'15.7" E10°20'45.3", Elev. 658m	07/10/2021
A-154429	EUA0321	MCZ FS Z-23672	Xenopus fraseri	F	Nigeria; Hadejia wetlands, Jigawa State; Hadejia Wetlands in Tukuikui village in Guri LGA, N12°48'15.7" E10°20'45.3", Elev. 658m	07/10/2021
A-154430	EUA0322	MCZ FS Z-23673	Xenopus fraseri	F	Nigeria; Hadejia wetlands, Jigawa State; Hadejia Wetlands in Tukuikui village in Guri LGA, N12°48'15.7" E10°20'45.3", Elev. 658m	07/10/2021
A-154431	EUA0323	MCZ FS Z-23674	Xenopus fraseri	F	Nigeria; Hadejia wetlands, Jigawa State; Hadejia Wetlands in Tukuikui village in Guri LGA, N12°48'15.7" E10°20'45.3", Elev. 658m	07/10/2021
A-154432	EUA0324	MCZ FS Z-23675	Xenopus fraseri	M	Nigeria; Hadejia wetlands, Jigawa State; Hadejia Wetlands in Tukuikui village in Guri LGA, N12°48'15.7" E10°20'45.3", Elev. 658m	07/10/2021	Y
A-154433	EUA0325	MCZ FS Z-23676	Xenopus fraseri	M	Nigeria; Hadejia wetlands, Jigawa State; Hadejia Wetlands in Tukuikui village in Guri LGA, N12°48'15.7" E10°20'45.3", Elev. 658m	07/10/2021
A-154434	EUA0326	MCZ FS Z-23677	Xenopus fraseri	F	Nigeria; Hadejia wetlands, Jigawa State; Hadejia Wetlands in Dabileri village in Auyo LGA, N12°20'53.4" E9°56'25.32", Elev. 600m	07/10/2021
A-154435	EUA0327	MCZ FS Z-23678	Xenopus fraseri	M	Nigeria; Hadejia wetlands, Jigawa State; Hadejia Wetlands in Dabileri village in Auyo LGA, N12°20'53.4" E9°56'25.32", Elev. 600m	07/10/2021	Y
A-154436	EUA0328	MCZ FS Z-23679	Xenopus fraseri	M	Nigeria; Hadejia wetlands, Jigawa State; Hadejia Wetlands in Dabileri village in Auyo LGA, N12°20'53.4" E9°56'25.32", Elev. 600m	07/10/2021	Y
A-154437	EUA0329	MCZ FS Z-23680	Xenopus fraseri	M	Nigeria; Hadejia wetlands, Jigawa State; Hadejia Wetlands in Dabileri village in Auyo LGA, N12°20'53.4" E9°56'25.32", Elev. 600m	07/10/2021	Y
A-154438	EUA0330	MCZ FS Z-23681	Xenopus fraseri	M	Nigeria; Hadejia wetlands, Jigawa State; Hadejia Wetlands in Dabileri village in Auyo LGA, N12°20'53.4" E9°56'25.32", Elev. 600m	07/10/2021
A-154439	EUA0331	MCZ FS Z-23682	Xenopus tropicalis or X. calcaratus	F	Nigeria; Obazuwa wetlands,Benin, Nigeria, N006°32'03.6" E005°39'47.7", Elev. 100m	11/07/2022
A-154440	EUA0332	MCZ FS Z-23683	Xenopus tropicalis or X. calcaratus	F, immature oviduct	Nigeria; Obazuwa wetlands,Benin, Nigeria, N006°32'03.6" E005°39'47.7", Elev. 100m	11/07/2022	Y
A-154441	EUA0333	MCZ FS Z-23684	Xenopus tropicalis or X. calcaratus	F	Nigeria; Obazuwa wetlands,Benin, Nigeria, N006°32'03.6" E005°39'47.7", Elev. 100m	11/07/2022
A-154442	EUA0334	MCZ FS Z-23685	Xenopus tropicalis / X. calcaratus hybrid	M	Nigeria; Obazuwa wetlands,Benin, Nigeria, N006°32'03.6" E005°39'47.7", Elev. 100m	11/07/2022	Y
A-154443	EUA0335	MCZ FS Z-23686	Xenopus tropicalis or X. calcaratus	M	Nigeria; Obazuwa wetlands,Benin, Nigeria, N006°32'03.6" E005°39'47.7", Elev. 100m	11/07/2022	Y
A-154444	EUA0336	MCZ FS Z-23687	Xenopus tropicalis or X. calcaratus	F	Nigeria; Obazuwa wetlands,Benin, Nigeria, N006°32'03.6" E005°39'47.7", Elev. 100m	11/07/2022
A-154445	EUA0337	MCZ FS Z-23688	Xenopus tropicalis or X. calcaratus	M	Nigeria; Obazuwa wetlands,Benin, Nigeria, N006°32'03.6" E005°39'47.7", Elev. 100m	11/07/2022	Y
A-154446	EUA0338	MCZ FS Z-23689	Xenopus tropicalis or X. calcaratus	M	Nigeria; Obazuwa wetlands,Benin, Nigeria, N006°32'03.6" E005°39'47.7", Elev. 100m	11/07/2022	Y
A-154447	EUA0339	MCZ FS Z-23690	Xenopus tropicalis or X. calcaratus	unknown	Nigeria; Obazuwa wetlands,Benin, Nigeria, N006°32'03.6" E005°39'47.7", Elev. 100m	11/07/2022
A-154448	EUA0340	MCZ FS Z-23691	Xenopus tropicalis or X. calcaratus	F	Nigeria; Obazuwa wetlands,Benin, Nigeria, N006°32'03.6" E005°39'47.7", Elev. 100m	11/07/2022
A-154449	EUA0341	MCZ FS Z-23692	Xenopus tropicalis or X. calcaratus	F, immature oviduct	Nigeria; Obazuwa wetlands,Benin, Nigeria, N006°32'03.6" E005°39'47.7", Elev. 100m	11/07/2022	Y
A-154450	EUA0342	MCZ FS Z-23693	Xenopus tropicalis or X. calcaratus	M	Nigeria; Obazuwa wetlands,Benin, Nigeria, N006°32'03.6" E005°39'47.7", Elev. 100m	11/07/2022	Y
A-154451	EUA0343	MCZ FS Z-23694	Xenopus tropicalis or X. calcaratus	M	Nigeria; Obazuwa wetlands,Benin, Nigeria, N006°32'03.6" E005°39'47.7", Elev. 100m	11/07/2022
A-154452	EUA0344	MCZ FS Z-23695	Xenopus tropicalis or X. calcaratus	F	Nigeria; Obazuwa wetlands,Benin, Nigeria, N006°32'03.6" E005°39'47.7", Elev. 100m	11/07/2022
