# Supplementary material for: Distributions of Xenopus species and their helminth parasites in ecological zones of Nigeria
Source: PLoS One. 2026 May 19;21(5):e0348516. doi: 10.1371/journal.pone.0348516 (PMC13186329; doi:10.1371/journal.pone.0348516)
Supplement: S6 Table — (XLSX) [file pone.0348516.s006.xlsx]

## Sheet: Sheet1
SI Table 6: PCR and sequencing primers used in this study.
Taxon	Primer	Sequence	Gene	Ref.
Xenopus spp	16SC_L	GTRGGCCTAAAAGCAGCCAC	16SrDNA	Evans et al. (2003)
	16SD_H	CTCCGGTCTGAACTCAGATGACGTAG	(2430 bp)
Cestoda and Digenea	Dice1F	ATTAACCCTCACTAAATTWCNTTRGATCATAAG	COI	Moszczynska et al. (2009)
	Dice11R	TAATACGACTCACTATAGCWGWACHAAATTTHCGATC	(Dice1F/11R= 570–585 bp)	Van Steenskist et al. (2015)
	Dice14R	TAATACGACTCACTATACCHACMRTAAACATATGATG	(Dice 1F/14R= ~800- to 820-bp)	Van Steenskist et al. (2015)
	SeqF1	AATGCTTTAAGTGCTTG
	SeqF2	AATGCNTTRAGKGCDTG
	SeqR1	CAAGCACTTAAAGCATT
	SeqR2	CAHGCMCTYAANGCATT
Nematoda	LCO1490	GGTCAACAAATCATAAAGATATTGG	COI	Folmer et al. (1994)
	HC02198	TAAACTTCAGGGTGACCAAAAAATCA	(651bp)	Svitin et al. (2018)
Monogenea	F18	ACCTGGTTGATCCTGCCAGTAG	18S rRNA	Badets et al. (2011)
	IR5	TACGGAAACCTTGTTACGAC	(F18/IR5= 2 kb)
	18F1	GTTGTGTCGTGTTGACTCTG
	18F2	GGAGGGCAAGTCTGGTGCCAG
	18F3	GGACGGCATGTTTACTTTGA
	18RA	GCCCGCGGGGACGATATGTAC
	18RB	TGCTTTGAGCACTCAAATTT
	18RC	TACGAGCTTTTTAACTGCAG
	18RG	CTCTCTTAACCATTACTTCGG
Key: COI- Cytochrome Oxiase I, bp- base pair, DNA- Deoxyribonucleic acid, RNA- Ribonucleic acid
